# Supplementary material for: Feasibility of Continuous Monitoring of Endoscopy Performance and Adverse Events: A Single-Center Experience
Source: Cancers (Basel). 2023 Jan 24;15(3):725. doi: 10.3390/cancers15030725 (PMC9913416; doi:10.3390/cancers15030725)
Supplement: Supplementary file 1 [file cancers-15-00725-s001.zip]

Archive with 4 entries (4 files):
- Table S1 Severe AEs and risk profile of endoscopic procedures and patients.pdf
- Table S2 Sedation regimen and AEs.pdf
- Table S3 EndAE_lit.pdf
- Table S4 SedAE_lit.pdf
